# Supplementary material for: Kupffer cells prevent pancreatic ductal adenocarcinoma metastasis to the liver in mice
Source: Nat Commun. 2023 Oct 10;14:6330. doi: 10.1038/s41467-023-41771-z (PMC10564762; doi:10.1038/s41467-023-41771-z)
Supplement: Supplementary file 4 — Source data [file 41467_2023_41771_MOESM4_ESM.xlsx]

## Sheet: Figure 1e
Control	β-Glucan
5.46257e+06	19377.8
3.33061e+06	2.32712e+06
255000	60442.1
9.33559e+06	3.74733e+06
2.49804e+06	2.69109e+06
4.54496e+06	10797.4
1.08014e+07	137280
2382.21	397.699
3.84684e+06	45051.3

## Sheet: Figure1g
Control	β-Glucan
33.0114	0.933314
13.2472	1.71214
21.0582	2.94546
27.7275	2.61671
20.4777	1.05295
22.8248	1.05519
8.10598	0.871998
15.8327	0.806659
18.461	0.933602
1.46621	0.690181

## Sheet: Figure1h
Control	β-Glucan
1130.35	81.5162
719.056	312.084
866.013	441.979
931.024	444.413
1074.47	399.306
1018.71	104.338
1457.07	123.728
1055.1	159.398
1359.59	3.99755
608.081	45.2567

## Sheet: Figure1j
Control	β-Glucan
58.7965	10.2212
61.846	0.169546
63.5109	8.9761
61.6504	23.4743
78.2021	2.06498
63.2977	34.7355
59.8753	19.8586
56.6411	21.8631
71.1465	0.993246
65.6458	1.58242
37.8783	32.8697
66.1102	6.83591
69.1914	9.66994
59.0439	11.2423
65.8104	17.437
59.6832	0.949348
66.6881	7.05801
60.4901	11.4818
63.5777	0.894872
65.9107	7.45986
62.6013	1.18049
63.1165	2.64656
67.0338	1.27743
60.0832	0.607771
47.6524	7.42668
65.3363	49.89
68.0922	0.367549
54.2819	4.78686
69.1858
69.3382
60.8135
64.2365
75.7943
39.221
59.7579
67.612
61.3572
71.4622
59.296
70.7462
37.3319
64.9698
58.4638
69.1597
62.2426
42.2662
58.2197
43.7195
58.2992
57.6351
59.5571
57.6215
55.3063
37.4469
49.3777
52.8439
55.8562
57.6321
41.2583
66.546
51.1145
58.7388
46.0144
64.5089
61.007
75.271
50.5629
42.9235
52.6403
72.5031
70.3405
37.5507
62.6795
74.5669
45.2943
72.5341
46.0655
56.3353
55.7649
55.1591
59.5663
69.5829
49.6695
55.1831
62.0794
55.3054
61.8429
49.8662
62.9745
61.324
62.3371
43.4929
35.193
29.1448
19.4586
38.417
74.3632
68.9479
68.2496
70.4428
70.9846
55.0654
71.0641
54.0846
47.7088
58.7718
62.2581
79.7981
62.6989
62.6495
67.4028
70.0583
62.4746
66.0863
76.9477
69.5003
74.7972
60.2716
53.7887
59.7555
42.835
55.8435
73.1934
48.1652
53.9896
52.2443
66.4941
48.3281
61.2635
65.7029
50.8183
52.4831
70.6379
57.8176
56.3135
58.9163
63.6603
51.3926
51.737
66.0031
75.6488
64.107
78.6328
69.3784
66.2791
53.3888
62.3698
65.2314
64.9903
72.6105
55.8115
55.4004
72.2406
73.7941
61.3274
69.4293
59.0495
61.5022
65.2636
83.2308
74.3527
59.303
56.0063
62.2353
59.2946
71.1585
57.065
69.4571
83.5012
69.1916
32.1293
76.0227
71.1335
77.7395
56.0168
69.3292
82.478
68.1811
67.6984
69.318
58.8197
54.6672
66.291
50.2922
54.3987
41.2186
39.5664
35.2611
35.0828
75.1773
44.1456
49.2278
54.9472
36.6717
60.5005
53.3046
62.6433
43.1246
50.2258
52.9036
63.3175
62.1598
61.7728
71.2349
67.7433
56.4812
23.081
55.9032
50.098
66.371
44.769
44.7582
50.1527
76.3239
45.6275
58.3919
61.4556
65.3758
70.0669
42.5443
52.0717
63.2975
69.2497
44.3103
62.9221
59.4082
54.5267
52.3384
58.0111
57.4011
74.503
57.4424
65.4614
81.131
50.6945
60.883
52.6496
78.4823
60.4176
67.5519
50.3654
36.0921
50.8969
61.2048
58.807
71.4775
41.5077
46.5723
62.9049
60.6638
48.4191
73.4043
44.5793
68.4775
62.0866
33.1993
55.4867
66.2188
56.1914

## Sheet: Figure1l
Control	β-Glucan
14397.6	60115.9
2934.44	6926.74
26877	24589.5
31381.2	15567.6
40675.9	1559.09
34683.3	4122.52
25970.8	13464.7
25616.9	42622.3
32648.1	96912.1

## Sheet: Figure1n
Control	β-Glucan
15.5474	0.588997
0.00844735	5.93117
24.0546	4.94826
19.8361	7.8114
7.19617	0.0110889
22.5223	12.7972
13.1504	3.04304
	0.00913916
	7.59968

## Sheet: Figure 1P
Days after iPo injection of 8572.KPCY	Control	β-glucan
18	1
19	1
22	1
20	1
18	1
18	1
35	1
19	1
28	1
22	1
26		1
23		1
23		1
21		1
19		1
26		1
30		1
130		0
130		0

## Sheet: Figure 2b
DCs	cDC1s	cDC2s	All Myeloid Cells (CD11b+)	Macrophages	KCs (cd11b med f480 hi)	BMDMs (cd11b hi)		T cells	B Cells	Granulocytes
31.6	26.8	36.5	36.9	52.5	87.9	31		32.7	19.6	36.1
29.3	19.5	36.7	34.5	57.4	90.7	29.6		29.6	17.6	28.3
35.1	22.3	39	41.4	56.7	91.9	31		36.7	19.8	35

## Sheet: Figure 2c
DCs	cDC1s	cDC2s	All Myeloid Cells (CD11b+)	Macrophages	KCs (cd11b med f480 hi)	BMDMs (cd11b hi)		T cells	B Cells	Granulocytes
31.6	26.8	36.5	36.9	52.5	87.9	31		32.7	19.6	36.1
29.3	19.5	36.7	34.5	57.4	90.7	29.6		29.6	17.6	28.3
35.1	22.3	39	41.4	56.7	91.9	31		36.7	19.8	35

## Sheet: Figure 2f
Ctrl	BG	BG + DT
1.51731e+06	793103	1.45117e+06
795850	511421	1.83824e+06
890323	550136	1.52471e+06
1.79308e+06	1.13567e+06	772775
1.71907e+06	943163	1.48351e+06
2.46154e+06	572684	1.12417e+06
833371	1.31964e+06	1.94481e+06
957888	968000	1900000

[truncated: 29 more sheets: Figure 2g, Figure 2h, Figure 3c, Figure 3d, Figure 3j (left), Figure 3j (right), Figure 3k (left), Figure 3k (right), Figure 4b, Figure 5b (left), Figure 5b (right), Figure 5d, Figure 5e, Figure 5g, Figure 5i, Figure 5j, Figure 5l, Figure 5m, Figure 6l, Figure 7b …]
